# Supplementary material for: A 3-Year Study Reveals That Plant Growth Stage, Season and Field Site Affect Soil Fungal Communities while Cultivar and GM-Trait Have Minor Effects
Source: PLoS One. 2012 Apr 17;7(4):e33819. doi: 10.1371/journal.pone.0033819 (PMC3328480; doi:10.1371/journal.pone.0033819)
Supplement: Table S1 — Soil characteristics and fertilizers added to the fields. In the fertilizer treatments CAN = Calcium Ammonium Nitrate, NP = nitrogen as ammonium sulphate and phosphorous as P2O5 and ORG = organic fertilizer = pig manure. (XLS) [file pone.0033819.s002.xls]

## Sheet: Table S1
Table S1
	Soil charasteristics										Fertilizer treatment			Sampling dates (daily average temperature in C)
Soil	Soil texture	pH (H20)	Organic mat. (%)	Sand (%)	Silt (%)	Clay (%)	Water retention (%)	K (mg/kg)	P (mg/kg)		2008 (kg / ha)	2009 (kg / ha)	2010 (kg/ha)	Before 2008	Young 2008	Flowering 2008*	Senescence 2008	After 2008	Before 2009	Young2009	Flowering 2009*	Senescence 2009	After 2009	Before 2010	Young 2010	Flowering 2010*	Senescence 2010	After 2010
BUI	Loamy sand	5	5	90	5.7	4.3	25 - 29	90	9.1		N: 104 (NP) + 81(CAN) = 185 P: 56 (P2O5) K: 200 (K2O)	N: 189 (CAN) P: - K: 175 (K2O)	N: 90 (org) + 122 (CAN) = 212 P:45 (org) K: 75 (org) + 100 (K2SO4) = 175	7.4.2008 (3.7)	21.5.2008 (11.3)	sampled many times	3.9.2008 (13.8)	3.12.2008 (1.4)	3.4.2009 (12.9)	14.5.2009 (13.4)	sampled many times	17.9.2009 (13.1)	12.11.2009 (5.6)	3.5.2010 (7.2)	3.6.2010 (14.1)	sampled many times	8.9.2010 (14.6)	11.9.2010 (4.2)
VMD	Sandy peat	5	19 - 25	94	2.8	3.2	40 - 46	164	6.9		N: 150 (CAN) + 25 (N) = 175 P: 25 (P2O5) + 45 (P) = 67 K:150 (K2O)	N: 137 (CAN) + 33 (N) = 150 P: 33 (P2O5) + 45 (P) = 78 K: 200 (K2O)	N: 25 (org) + 25 (CAN) + 104 (NP) = 179 P: 25 (org) + 56 (NP) = 81 K: 15 (org) + 150 (K2O) = 165	22.4.2008 (11.1)	21.5.2008 (11.3)	sampled many times	5.9.2008 (15.8)	3.12.2008 (1.4)	3.4.2009 (12.9)	14.5.2009 (13.4)	sampled many times	18.9.2009 (12.5)	12.11.2009 (5.6)	3.5.2010 (7.2)	4.6.2010 (12.6)	sampled many times	8.9.2010 (14.6)	11.9.2010 (4.2)
Netherlands														April 2008 (9.0)	May 2008 (15.7)	July 2008 (18.1)	September 2008 (17.9)	December 2008 (2.4)	April 2009 (12.2)	May 2009 (13.9)	June 2009 (15.8)	September 2009 (15.0)	November 2009 (9.5)	May 2010 (10.5)	June 2010 (16.4)	July 2010 (19.9)	September 2010 (13.6)	November 2010 (5.8)
